# Supplementary material for: Domain-Adaptive Artificial Intelligence-Based Model for Personalized Diagnosis of Trivial Lesions Related to COVID-19 in Chest Computed Tomography Scans
Source: J Pers Med. 2021 Oct 7;11(10):1008. doi: 10.3390/jpm11101008 (PMC8537687; doi:10.3390/jpm11101008)
Supplement: Supplementary file 1 [file jpm-11-01008-s001.zip]

Archive with 1 entries (1 files):
- jpm-1342978-supplementary.pdf
